# Supplementary material for: DNMT3A and DNMT3B Targeting as an Effective Radiosensitizing Strategy in Embryonal Rhabdomyosarcoma
Source: Cells. 2021 Oct 30;10(11):2956. doi: 10.3390/cells10112956 (PMC8616246; doi:10.3390/cells10112956)
Supplement: Supplementary file 1 [file cells-10-02956-s001.zip]

Archive with 3 entries (3 files):
- Figure S1_REVISED.pdf
- Figure S2_REVISED.pdf
- Figure S3_REVISED.pdf
